# Supplementary material for: Value-Added Products Derived from Poly(ethylene terephthalate) Glycolysis
Source: Molecules. 2024 Sep 8;29(17):4261. doi: 10.3390/molecules29174261 (PMC11397719; doi:10.3390/molecules29174261)
Supplement: Supplementary file 1 [file molecules-29-04261-s001.zip]

Archive with 1 entries (1 files):
- molecules-3178995-SI.pdf
